# Supplementary material for: Chromone Derivatives with α-Glucosidase Inhibitory Activity from the Marine Fungus Penicillium thomii Maire
Source: Molecules. 2021 Aug 31;26(17):5273. doi: 10.3390/molecules26175273 (PMC8434415; doi:10.3390/molecules26175273)
Supplement: Supplementary file 1 [file molecules-26-05273-s001.zip]

Archive with 1 entries (1 files):
- molecules-1335355-supplementary.pdf
